# Supplementary material for: An Effective and Safe Enkephalin Analog for Antinociception
Source: Pharmaceutics. 2021 Jun 22;13(7):927. doi: 10.3390/pharmaceutics13070927 (PMC8308721; doi:10.3390/pharmaceutics13070927)
Supplement: Supplementary file 1 [file pharmaceutics-13-00927-s001.zip]

Archive with 1 entries (1 files):
- pharmaceutics-1246226-SI.pdf
